# Supplementary material for: A pilot study of autologous tumor lysate-loaded dendritic cell vaccination combined with sunitinib for metastatic renal cell carcinoma
Source: J Immunother Cancer. 2014 Aug 19;2:30. doi: 10.1186/s40425-014-0030-4 (PMC4331924; doi:10.1186/s40425-014-0030-4)
Supplement: Additional file 1: — The mean fluorescent intensity (MFI) of the surface expression of immunological molecules. Tabular data. [file s40425-014-0030-4-S1.xlsx]

## Sheet: MFI解析（ヒートマップ）
			ＤＴＨ	ＣＤ４-T	ＣＤ8-T	MDSC	Ｔｒｅｇ	ＩＬ８	判定	ＰＦＳ	OS	生死	CD1a	CCR7	CD83
	1802	%	＋	＋	＋	低下	低下	低い	ＳＤ	173	339	死	51.3	10	61.2
	1803	%	－	＋	－	低下	低下	低い	ＳＤ	200	353	死	80.6	38.5	94.6
	1806	%	－	－	－	低下	変化なし	高い	ＮＡ	100	100	死	35.9	48.8	90.8
	1808	%	－	－	－	変化なし	増加	高い	ＰＤ	155	193	死	52.5	43.8	74.1
	1812	%	－	－	－	変化なし	変化なし	低い	ＰＤ	101	1140	生	82.8	10.5	87.4
	1814	%	＋	＋	＋	低下	低下	低い	ＣＲ	347	1127	生	66.5	58.1	91.9
	1817	%	－	－	－	変化なし	増加	高い	ＰＤ	88	206	死	34.9	50.1	60.8
	1823	%	＋	＋	＋	低下	変化なし	高い	ＰＲ	342	342	生	50.8	29.8	95.2
												MAX	82.8	58.1	95.2
												MIN	34.9	10	60.8
			ＤＴＨ	ＣＤ４-T	ＣＤ8-T	MDSC	Ｔｒｅｇ	ＩＬ８	判定	ＰＦＳ	OS	生死	HLA-ABC	HLA-DR	CD40	CD86
	1802	All	＋	＋	＋	低下	低下	低い	ＳＤ	173	339	死	101.25	166.85	146.85	91.1
	1803	All	－	＋	－	低下	低下	低い	ＳＤ	200	353	死	98.6	134.37	163.07	136.07
	1806	All	－	－	－	低下	変化なし	高い	ＮＡ	100	100	死	162.67	201.49	300.9	199.74
	1808	All	－	－	－	変化なし	増加	高い	ＰＤ	155	193	死	109.96	429.47	144.37	109.05
	1812	All	－	－	－	変化なし	変化なし	低い	ＰＤ	101	1140	生	262.76	463.81	270.01	134.92
	1814	All	＋	＋	＋	低下	低下	低い	ＣＲ	347	1127	生	229.79	76.53	105.09	67.85
	1817	All	－	－	－	変化なし	増加	高い	ＰＤ	88	206	死	137.42	52.27	128.87	88.27
	1823	All	＋	＋	＋	低下	変化なし	高い	ＰＲ	342	342	生	54.55	81.37	111.86	75.11
												MAX	262.76	463.81	300.9	199.74
												MIN	54.55	52.27	105.09	67.85
			ＤＴＨ	ＣＤ４-T	ＣＤ8-T	MDSC	Ｔｒｅｇ	ＩＬ８	判定	ＰＦＳ	OS	生死	HLA-ABC	HLA-DR	CD40	CD86
	1802	G Gate	＋	＋	＋	低下	低下	低い	ＳＤ	173	339	死	101.6	167.22	146.94	94.79
	1803	G Gate	－	＋	－	低下	低下	低い	ＳＤ	200	353	死	98.87	134.48	163.84	136.37
	1806	G Gate	－	－	－	低下	変化なし	高い	ＮＡ	100	100	死	162.76	201.73	300.9	201.63
	1808	G Gate	－	－	－	変化なし	増加	高い	ＰＤ	155	193	死	110.64	431.41	145.04	110.61
	1812	G Gate	－	－	－	変化なし	変化なし	低い	ＰＤ	101	1140	生	262.99	464.89	270.45	137.83
	1814	G Gate	＋	＋	＋	低下	低下	低い	ＣＲ	347	1127	生	230.02	77	105.59	68.28
	1817	G Gate	－	－	－	変化なし	増加	高い	ＰＤ	88	206	死	137.87	53.28	129.21	90.87
	1823	G Gate	＋	＋	＋	低下	変化なし	高い	ＰＲ	342	342	生	54.86	81.77	112.12	75.67
												MAX	262.99	464.89	300.9	201.63
												MIN	54.86	53.28	105.59	68.28
	＊ＣＤ83+（％）が低い順に並び替え
			ＤＴＨ	ＣＤ４-T	ＣＤ8-T	MDSC	Ｔｒｅｇ	ＩＬ８	判定	ＰＦＳ	OS	生死	CD1a	CCR7	CD83
	1817	%	－	－	－	変化なし	増加	高い	ＰＤ	88	206	死	34.9	50.1	60.8
	1802	%	＋	＋	＋	低下	低下	低い	ＳＤ	173	339	死	51.3	10	61.2
	1808	%	－	－	－	変化なし	増加	高い	ＰＤ	155	193	死	52.5	43.8	74.1
	1812	%	－	－	－	変化なし	変化なし	低い	ＰＤ	101	1140	生	82.8	10.5	87.4
	1806	%	－	－	－	低下	変化なし	高い	ＮＡ	100	100	死	35.9	48.8	90.8
	1814	%	＋	＋	＋	低下	低下	低い	ＣＲ	347	1127	生	66.5	58.1	91.9
	1803	%	－	＋	－	低下	低下	低い	ＳＤ	200	353	死	80.6	38.5	94.6
	1823	%	＋	＋	＋	低下	変化なし	高い	ＰＲ	342	342	生	50.8	29.8	95.2
												MAX	82.8	58.1	95.2
												MIN	34.9	10	60.8

## Sheet: MFI解析（散布図）
			CD14	CD1a	HLA-ABC	HLA-DR	CCR7	CD40	CD80	CD83	CD86
	1802	%	7.8	51.3	99.6	99.8	10	99.9	96.1	61.2	96
	1803	%	1.3	80.6	99.7	99.9	38.5	99.5	99.3	94.6	99.8
	1806	%	1.4	35.9	99.9	99.9	48.8	100	98.9	90.8	99.1
	1808	%	6.2	52.5	99.4	99.5	43.8	99.5	96.4	74.1	98.6
	1812	%	0.6	82.8	99.9	99.8	10.5	99.8	99.1	87.4	97.9
	1814	%	0.6	66.5	99.9	99.4	58.1	99.5	98.9	91.9	99.4
	1817	%	1.4	34.9	99.7	98	50.1	99.7	95.8	60.8	97.1
	1823	%	0.6	50.8	99.4	99.5	29.8	99.8	99.3	95.2	99.3
	平均		2.4875	56.9125	99.6875	99.475	36.2	99.7125	97.975	82	98.4
			CD14	CD1a	HLA-ABC	HLA-DR	CCR7	CD40	CD80	CD83	CD86
	1802	All	1.03	16.64	101.25	166.85	2.47	146.85	23.26	4.72	91.1
	1803	All	0.56	40.5	98.6	134.37	2.07	163.07	37.9	7.92	136.07
	1806	All	0.99	10.73	162.67	201.49	3.82	300.9	34.78	9.27	199.74
	1808	All	0.98	26.92	109.96	429.47	11.65	144.37	25.03	6.43	109.05
	1812	All	0.71	32.68	262.76	463.81	1.69	270.01	31.85	9.31	134.92
	1814	All	0.28	5.02	229.79	76.53	1.3	105.09	14.85	3.77	67.85
	1817	All	1	6.33	137.42	52.27	3.8	128.87	24.69	6.99	88.27
	1823	All	0.3	5.53	54.55	81.37	0.84	111.86	15.99	3.13	75.11
	平均		0.73125	18.0438	144.625	200.77	3.455	171.377	26.0437	6.4425	112.764
			CD14	CD1a	HLA-ABC	HLA-DR	CCR7	CD40	CD80	CD83	CD86
	1802	G Gate	5.13	31.51	101.6	167.22	15.09	146.94	24.16	7.08	94.79
	1803	G Gate	4.4	50.07	98.87	134.48	4.28	163.84	38.18	8.33	136.37
	1806	G Gate	2.62	27.96	162.76	201.73	6.73	300.9	35.17	10.09	201.63
	1808	G Gate	3.62	50.4	110.64	431.41	25.4	145.04	25.92	8.33	110.61
	1812	G Gate	5.92	39.28	262.99	464.89	8.33	270.45	32.12	10.5	137.83
	1814	G Gate	2.02	7.4	230.02	77	2.01	105.59	15.01	4.08	68.28
	1817	G Gate	12	16.25	137.87	53.28	6.59	129.21	25.69	10.85	90.87
	1823	G Gate	1.23	10.52	54.86	81.77	1.61	112.12	16.1	3.26	75.67
	平均		4.6175	29.1738	144.951	201.472	8.755	171.761	26.5437	7.815	114.506

## Sheet: 東大⑱DCフェノタイプデータ
			CD14	CD1a	HLA-ABC	HLA-DR	CCR7	CD40	CD80	CD83	CD86
	1802	%	7.8	51.3	99.6	99.8	10	99.9	96.1	61.2	96
		G Gate	5.13	31.51	101.6	167.22	15.09	146.94	24.16	7.08	94.79
		All	1.03	16.64	101.25	166.85	2.47	146.85	23.26	4.72	91.1
	1803	%	1.3	80.6	99.7	99.9	38.5	99.5	99.3	94.6	99.8
		G Gate	4.4	50.07	98.87	134.48	4.28	163.84	38.18	8.33	136.37
		All	0.56	40.5	98.6	134.37	2.07	163.07	37.9	7.92	136.07
	1806	%	1.4	35.9	99.9	99.9	48.8	100	98.9	90.8	99.1
		G Gate	2.62	27.96	162.76	201.73	6.73	300.9	35.17	10.09	201.63
		All	0.99	10.73	162.67	201.49	3.82	300.9	34.78	9.27	199.74
	1808	%	6.2	52.5	99.4	99.5	43.8	99.5	96.4	74.1	98.6
		G Gate	3.62	50.4	110.64	431.41	25.4	145.04	25.92	8.33	110.61
		All	0.98	26.92	109.96	429.47	11.65	144.37	25.03	6.43	109.05
	1812	%	0.6	82.8	99.9	99.8	10.5	99.8	99.1	87.4	97.9
		G Gate	5.92	39.28	262.99	464.89	8.33	270.45	32.12	10.5	137.83
		All	0.71	32.68	262.76	463.81	1.69	270.01	31.85	9.31	134.92
	1814	%	0.6	66.5	99.9	99.4	58.1	99.5	98.9	91.9	99.4
		G Gate	2.02	7.4	230.02	77	2.01	105.59	15.01	4.08	68.28
		All	0.28	5.02	229.79	76.53	1.3	105.09	14.85	3.77	67.85
	1817	%	1.4	34.9	99.7	98	50.1	99.7	95.8	60.8	97.1
		G Gate	12	16.25	137.87	53.28	6.59	129.21	25.69	10.85	90.87
		All	1	6.33	137.42	52.27	3.8	128.87	24.69	6.99	88.27
	1823	%	0.6	50.8	99.4	99.5	29.8	99.8	99.3	95.2	99.3
		G Gate	1.23	10.52	54.86	81.77	1.61	112.12	16.1	3.26	75.67
		All	0.3	5.53	54.55	81.37	0.84	111.86	15.99	3.13	75.11
	＊1802のCD40+がCRF打ちこまれていた値と20％近く違います。(赤反転部分)
	＊CRFの値はGateをかけるときに、張り付いていた細胞を除いてしまったことが原因だと思います。

## Sheet: MFI
Additional Table File 1. The mean fluorescent intensity (MFI) of the surface expression of immunological molecules
Patient	Mean Fluorescent Intensity										DTH	CD4 T cell response	CD8 T cell response
ID	CD14	CD1a	HLA-ABC	HLA-DR	CCR7	CD40	CD80	CD83	CD86
1802	5.13	31.51	101.6	167.22	15.09	146.94	24.16	7.08	94.79		+	+	+
1803	4.4	50.07	98.87	134.48	4.28	163.84	38.18	8.33	136.37		-	+	-
1806	2.62	27.96	162.76	201.73	6.73	300.9	35.17	10.09	201.63		-	-	-
1808	3.62	50.4	110.64	431.41	25.4	145.04	25.92	8.33	110.61		-	-	-
1812	5.92	39.28	262.99	464.89	8.33	270.45	32.12	10.5	137.83		-	-	+
1814	2.02	7.4	230.02	77	2.01	105.59	15.01	4.08	68.28		+	+	+
1817	12	16.25	137.87	53.28	6.59	129.21	25.69	10.85	90.87		-	-	-
1823	1.23	10.52	54.86	81.77	1.61	112.12	16.1	3.26	75.67		+	+	+
